# Supplementary material for: Predicting amyloid proteins using attention-based long short-term memory
Source: PeerJ Comput Sci. 2025 Feb 7;11:e2660. doi: 10.7717/peerj-cs.2660 (PMC11888867; doi:10.7717/peerj-cs.2660)
Supplement: Supplemental Information 1 [file peerj-cs-11-2660-s001.zip]

Archive with 13 entries (10 files):
- data/
- data/test/
- data/test/TS_N_77.fasta
- data/test/TS_P_33.fasta
- data/training/
- data/training/TR_N_305.fasta
- data/training/TR_P_132.fasta
- README.md
- utils.py
- dataset.py
- training.py
- training_fuct.py
- model.py
