# Supplementary material for: Predicting amyloid proteins using attention-based long short-term memory
Source: PeerJ Comput Sci. 2025 Feb 7;11:e2660. doi: 10.7717/peerj-cs.2660 (PMC11888867; doi:10.7717/peerj-cs.2660)
Supplement: Supplemental Information 1 [file peerj-cs-11-2660-s001.zip › README.md]

## Introduction

Our model is a Long Short-Term Memory (LSTM) network designed to predict amyloid proteins.


## Requirements 

```
PyTorch >= 2.0.0
scikit-learn >= 1.4.1
```

## Data Processing 
We read the FASTA files from the ./data directory, then encode the sequences and split the data into training, validation, and test sets.
```sh
python dataset.py
```

## Model Training

We construct a Long Short-Term Memory (LSTM) network in the `model.py` file, with metric calculation functions located in `utils.py`. To train the model, run the following command.
```sh
python training.py
```
