# Supplementary material for: Predicting amyloid proteins using attention-based long short-term memory
Source: PeerJ Comput Sci. 2025 Feb 7;11:e2660. doi: 10.7717/peerj-cs.2660 (PMC11888867; doi:10.7717/peerj-cs.2660)
Supplement: Supplemental Information 1 [file peerj-cs-11-2660-s001.zip › utils.py]

from sklearn.metrics import precision_recall_curve
from sklearn.metrics import confusion_matrix
from sklearn.metrics import roc_auc_score
from sklearn import metrics
from sklearn.metrics import matthews_corrcoef, accuracy_score
from sklearn.metrics import roc_auc_score, cohen_kappa_score, balanced_accuracy_score
import numpy as np
from typing import Dict, List, Callable

def build_bin_vocab(alphabet : list) -> Dict[str, int]:
    
    """function to build label encoder vocabulary 
    """
    
    return {acid : i+1 for i, acid in enumerate(alphabet)}

def encoding(vocab : Dict[str, int], 
             k : int = 3
             ) -> Callable:
    
    def bin_encoding(seq : str) -> List[int]:
        return [vocab[c] for c in list(seq)]
    
    return bin_encoding
    
        

def read_fasta(filename):
    proteins = []
    current_protein = ""
    
    with open(filename, "r") as file:
        for line in file:
            line = line.strip()
            if line.startswith(">"):
                if current_protein:
                    proteins.append(current_protein)
                current_protein = ""
            else:
                current_protein += line
    
    if current_protein:
        proteins.append(current_protein)
    
    return proteins


def evaluate(labels, probs):
    trn_roc = roc_auc_score(labels, probs)
    trn_prc = metrics.auc(precision_recall_curve(labels, probs)[1],
                        precision_recall_curve(labels, probs)[0])
    predicted_labels = []
    for prob in probs: 
        predicted_labels.append(np.round(prob))

    trn_acc = accuracy_score(labels, predicted_labels)
    trn_ba  =balanced_accuracy_score(labels, predicted_labels)
    trn_mcc =matthews_corrcoef(labels, predicted_labels)
    trn_ck  = cohen_kappa_score(labels, predicted_labels)
    
    tn, fp, fn, tp = confusion_matrix(labels, predicted_labels).ravel()
    sensitivity = tp / (tp + fn)
    specificity = tn / (tn + fp)
    precision   = tp / (tp + fp)
    f1 = 2*precision*sensitivity / (precision + sensitivity)
   
    perform = [trn_roc, trn_prc, trn_acc, trn_ba, trn_mcc, trn_ck, sensitivity, specificity, precision, f1]

    return perform
