# Supplementary material for: Predicting amyloid proteins using attention-based long short-term memory
Source: PeerJ Comput Sci. 2025 Feb 7;11:e2660. doi: 10.7717/peerj-cs.2660 (PMC11888867; doi:10.7717/peerj-cs.2660)
Supplement: Supplemental Information 1 [file peerj-cs-11-2660-s001.zip › dataset.py]

import torch
import numpy as np
import pandas as pd
from utils import build_bin_vocab, encoding
from utils import read_fasta
from sklearn.model_selection import train_test_split
from torch.utils.data import Dataset
from torch.nn.utils.rnn import pad_sequence
from typing import Tuple, List, Callable, Any

seed = 42
np.random.seed(seed)
alphabet = ['A','C','D','E','F','G','H','I','K','L','M','N','P','Q','R','S','T','V','W','Y']
bin_vocab = build_bin_vocab(alphabet)
bin_encoding = encoding(vocab=bin_vocab, k=3)

class TextDataset(Dataset):
    def __init__(self,
                 data : List[Tuple[int, str]],              
                 encoding_fn : Callable[[str], np.array]):
        
        self.data = data
        self.encoding_fn = encoding_fn

    def __len__(self):
        return len(self.data)

    def __getitem__(self, index):
        
        label, sequence = self.data[index]
        encoded_sequence = self.encoding_fn(sequence)
        
        label_tensor = torch.tensor(label)
        sequence_tensor = torch.tensor(encoded_sequence)
        
        return sequence_tensor, label_tensor


def get_collate_fn() -> Callable: 
    
    def collate_fn(batch) -> Tuple[Any, torch.tensor, torch.tensor]:
        sequences, labels = zip(*batch)
        
        sorted_indices = sorted(range(len(sequences)), key=lambda i: len(sequences[i]), reverse=True)
        
        sequences = [sequences[i] for i in sorted_indices]
        labels = [labels[i] for i in sorted_indices]
        
        # Pad sequences to the same length
        padded_sequences = pad_sequence(sequences, batch_first=True, padding_value=0.)
        sequence_lengths = [len(sequence) for sequence in sequences] 
          
        return padded_sequences, torch.tensor(labels), torch.tensor(sequence_lengths)
    return collate_fn

def read_data():
    train_neg_protein_sequences = read_fasta("./data/training/TR_N_305.fasta")
    train_pos_protein_sequences = read_fasta("./data/training/TR_P_132.fasta")
    train_sequences = train_pos_protein_sequences + train_neg_protein_sequences
    train_labels = np.concatenate((np.ones(len(train_pos_protein_sequences)), np.zeros(len(train_neg_protein_sequences))), axis=0)
    df_train = pd.DataFrame()
    df_train["Sequence"] = train_sequences
    df_train["Class"] = train_labels

    test_neg_protein_sequences = read_fasta("./data/test/TS_N_77.fasta")
    test_pos_protein_sequences = read_fasta("./data/test/TS_P_33.fasta")
    test_sequences = test_pos_protein_sequences + test_neg_protein_sequences
    test_labels = np.concatenate((np.ones(len(test_pos_protein_sequences)), np.zeros(len(test_neg_protein_sequences))), axis=0)
    df_test = pd.DataFrame()
    df_test["Sequence"] = test_sequences
    df_test["Class"] = test_labels
    
    train_list, valid_list = train_test_split(df_train, train_size=0.9, random_state=seed)
    

    df_test["Label"] = df_test["Class"]
    test_list = list(zip(df_test["Label"].values, df_test["Sequence"].values))

    df_train["Label"] = df_train["Class"].to_numpy()
    df_train = list(zip(df_train["Label"].values, df_train["Sequence"].values))

    train_list, valid_list = train_test_split(df_train, train_size=0.9, random_state=seed)

    print(len(train_list), len(valid_list), len(test_list))

    return train_list, valid_list, test_list
