# Supplementary material for: Predicting amyloid proteins using attention-based long short-term memory
Source: PeerJ Comput Sci. 2025 Feb 7;11:e2660. doi: 10.7717/peerj-cs.2660 (PMC11888867; doi:10.7717/peerj-cs.2660)
Supplement: Supplemental Information 1 [file peerj-cs-11-2660-s001.zip › training.py]

import torch
from torch.utils.data import DataLoader
from torch import nn
from model import LSTMnet
from dataset import bin_vocab, get_collate_fn, TextDataset, read_data, bin_encoding
from training_fuct import train, test
from utils import evaluate

embedding_dim = 100
batch_size = 32
lstm1_dim = 64
dropout1 = 0.0
lstm2_dim = 32
dropout2 = 0.0
num_layers = 2
hidden_dim = 64
out_dim = 2
device = "cuda" if torch.cuda.is_available() else 'cpu'

# Read data
train_list,valid_list, test_list =  read_data()
bin_train_dataset = TextDataset(data = train_list, encoding_fn = bin_encoding)
bin_valid_dataset = TextDataset(data = valid_list, encoding_fn = bin_encoding)
bin_test_dataset = TextDataset(data = test_list, encoding_fn = bin_encoding)


collate_fn = get_collate_fn()
bin_train_loader = DataLoader(bin_train_dataset, batch_size=batch_size, collate_fn=collate_fn,shuffle=True, drop_last=False)
bin_valid_loader = DataLoader(bin_valid_dataset, batch_size=batch_size, collate_fn=collate_fn, shuffle=False, drop_last=False)
bin_test_loader = DataLoader(bin_test_dataset, batch_size=batch_size, collate_fn=collate_fn, shuffle=False, drop_last=False)

model = LSTMnet(len(bin_vocab)+1, embedding_dim, lstm1_dim, hidden_dim, out_dim, dropout1)
model = model.to(device)

loss_fn = nn.CrossEntropyLoss()
results = train(model=model, loss_fn=loss_fn, device=device, train_loader=bin_train_loader, valid_loader=bin_valid_loader, n_epochs=40, patience=4, n_classes=1)
list_pred, list_label = test(model, bin_test_loader, device)
print(evaluate(list_label, list_pred))
