# Supplementary material for: Predicting amyloid proteins using attention-based long short-term memory
Source: PeerJ Comput Sci. 2025 Feb 7;11:e2660. doi: 10.7717/peerj-cs.2660 (PMC11888867; doi:10.7717/peerj-cs.2660)
Supplement: Supplemental Information 1 [file peerj-cs-11-2660-s001.zip › training_fuct.py]

import torch
import torchmetrics
import numpy as np
from tqdm.auto import tqdm
from typing import Dict, List


def train(model : torch.nn.Module,
          loss_fn : torch.nn.Module,
          device : torch.device,
          train_loader : torch.utils.data.DataLoader,
          valid_loader : torch.utils.data.DataLoader,
          n_epochs : int,
          patience : int,
          save_dir : str = None,
          save_name : str = None,
          n_classes : int = None,
          optimizer : torch.optim.Optimizer = None) -> Dict[str, List]:
    
   
    optimizer = torch.optim.Adam(model.parameters(), lr=0.001)  
    if n_classes > 2:
        acc_fn = torchmetrics.Accuracy(task = 'multiclass', num_classes = n_classes)
    else :
        acc_fn = torchmetrics.Accuracy(task = 'binary')
        
        
        
    results = { "train_loss": [],
                "train_acc": [],
                "valid_loss": [],
                "valid_acc": []
                }
    acc_fn = acc_fn.to(device)
    
    best_loss = np.inf
    for epoch in range(n_epochs):
        model.train()
        total_loss = 0
        for sequences, labels, lengths in tqdm(train_loader):
            
            # inputs to device
            labels = labels.to(device).long()    # labels must be in torch.Long type
            sequences = sequences.to(device)
            
            optimizer.zero_grad()
            preds = model(sequences, lengths).squeeze()
            
            # calculate the loss
            loss = loss_fn(preds, labels)
            
            loss.backward()
            optimizer.step()
            
            total_loss+=loss.item()
        results["train_loss"].append(total_loss/len(train_loader))
                
        # Evaluate model on validation set
        model.eval()
        with torch.no_grad():
            total_loss = 0
            for sequences, labels, lengths in tqdm(valid_loader):
                labels = labels.to(device).long()               
                sequences = sequences.to(device)
                
                # Forward pass
                preds = model(sequences, lengths).squeeze()
                
                total_loss += loss_fn(preds, labels).item()

        results["valid_loss"].append(total_loss/len(valid_loader))
        
        if results['valid_loss'][-1] < best_loss: 
            best_loss = results['valid_loss'][-1]
            if save_dir is not None:
                torch.save(model.state_dict(), save_dir+'/'+save_name+'.pt')
    return results

def test(model : torch.nn.Module,
         loader : torch.utils.data.DataLoader,
         device : torch.device) -> Dict[np.array, np.array]:
    
    model.eval()
    list_pred = []
    list_label = []
    with torch.no_grad():

        for sequences, labels, lengths in tqdm(loader):
            labels = labels.to(device)
            sequences = sequences.to(device)
            
            # Forward pass
            preds = model(sequences, lengths).squeeze()
            
            list_pred.append(preds.cpu().numpy()[:, 1])
            list_label.append(labels.cpu().numpy())
            
        list_pred = np.concatenate(list_pred, axis=0)
        list_label = np.concatenate(list_label, axis=0)
        
                
    return list_pred, list_label
