# Supplementary material for: Predicting amyloid proteins using attention-based long short-term memory
Source: PeerJ Comput Sci. 2025 Feb 7;11:e2660. doi: 10.7717/peerj-cs.2660 (PMC11888867; doi:10.7717/peerj-cs.2660)
Supplement: Supplemental Information 1 [file peerj-cs-11-2660-s001.zip › model.py]

import torch
from torch import nn


class LSTMnet(nn.Module):
    def __init__(self, vocab_size, embedding_size, lstm_dim, hidden_dim, out_dim, drop):
        super().__init__()
        
        # Embedding layer
        self.embedding = nn.Embedding(num_embeddings=vocab_size, embedding_dim=embedding_size)
        
        # LSTM layer
        self.lstm = nn.LSTM(embedding_size,
                            lstm_dim,
                            num_layers=2,
                            dropout=drop,
                            batch_first=True,
                            bidirectional=True)
        
        self.fc = nn.Sequential(nn.Linear(in_features=lstm_dim*2, out_features=hidden_dim),
                                nn.BatchNorm1d(hidden_dim),
                                nn.ReLU(),
                                nn.Linear(in_features=hidden_dim, out_features=out_dim),
                                nn.Softmax(dim=1))
        
    def forward(self, seq, seq_len):
        embed = self.embedding(seq)
        pack_padded = nn.utils.rnn.pack_padded_sequence(input=embed,
                                                        lengths=seq_len,
                                                        batch_first=True,
                                                        enforce_sorted=False) 
        _, (h_n, _) = self.lstm(pack_padded)
        h_n = torch.cat((h_n[-2, :, :], h_n[-1, :, :]), dim=1)
        out = self.fc(h_n)
        
        return out


    
