# Supplementary material for: Predicting amyloid proteins using attention-based long short-term memory
Source: PeerJ Comput Sci. 2025 Feb 7;11:e2660. doi: 10.7717/peerj-cs.2660 (PMC11888867; doi:10.7717/peerj-cs.2660)
Supplement: Supplemental Information 3 [file peerj-cs-11-2660-s003.zip]

Archive with 25 entries (25 files):
- RF_with_AAC.csv
- KNN_with_AAC.csv
- RF_with_CTDD.csv
- SVC_with_APAAC.csv
- XGB_with_APAAC.csv
- RF_with_CTDC.csv
- KNN_with_APAAC.csv
- SVC_with_DDE.csv
- KNN_with_DDE.csv
- LR_with_APAAC.csv
- SVC_with_CTDD.csv
- LR_with_CTDD.csv
- RF_with_APAAC.csv
- LR_with_DDE.csv
- XGB_with_CTDD.csv
- RF_with_DDE.csv
- LR_with_AAC.csv
- XGB_with_AAC.csv
- KNN_with_CTDC.csv
- LR_with_CTDC.csv
- SVC_with_AAC.csv
- SVC_with_CTDC.csv
- XGB_with_CTDC.csv
- KNN_with_CTDD.csv
- XGB_with_DDE.csv
