# Supplementary material for: Predicting amyloid proteins using attention-based long short-term memory
Source: PeerJ Comput Sci. 2025 Feb 7;11:e2660. doi: 10.7717/peerj-cs.2660 (PMC11888867; doi:10.7717/peerj-cs.2660)
Supplement: Supplemental Information 4 [file peerj-cs-11-2660-s004.zip]

Archive with 6 entries (6 files):
- AMYPred-FRL.csv
- ECAmyloid.csv
- Ours.csv
- iAMY-SCM.csv
- RFAmyloid.csv
- MetAmyl.csv
